# Supplementary material for: Deciphering the Labyrinthine System of the Immune Microenvironment in Recurrent Glioblastoma: Recent Original Advances and Lessons from Clinical Immunotherapeutic Approaches
Source: Cancers (Basel). 2021 Dec 7;13(24):6156. doi: 10.3390/cancers13246156 (PMC8699787; doi:10.3390/cancers13246156)
Supplement: Supplementary file 1 [file cancers-13-06156-s001.zip]

Archive with 1 entries (1 files):
- cancers-1478862-supplementary.pdf
